# Supplementary material for: The First Example of a Model Amphiphilic Polymer Conetwork Containing a Hydrophobic Oligopeptide: The Case of End-Linked Tetra[Poly(ethylene glycol)-b-oligo(L-alanine)]
Source: Gels. 2025 Apr 29;11(5):331. doi: 10.3390/gels11050331 (PMC12111508; doi:10.3390/gels11050331)
Supplement: Supplementary file 1 [file gels-11-00331-s001.zip]

Archive with 1 entries (1 files):
- gels-3533605-supplementary.pdf
